# Supplementary material for: Tolerance of Yarrowia lipolytica to inhibitors commonly found in lignocellulosic hydrolysates
Source: BMC Microbiol. 2021 Mar 8;21:77. doi: 10.1186/s12866-021-02126-0 (PMC7938539; doi:10.1186/s12866-021-02126-0)
Supplement: Supplementary file 1 — Additional file 1. [file 12866_2021_2126_MOESM1_ESM.xlsx]

## Sheet: Inoculum Glucose
time (h)	OKYL049_Replicate 1	OKYL049_Replicate 2	OKYL049_Replicate 3	SZYL002_Replicate 1	SZYL002_Replicate 2	SZYL002_Replicate 3	SZYL004_Replicate 1	SZYL004_Replicate 2	SZYL004_Replicate 3
0	0.08	0.101	0.106	0.049	0.041	0.053	0.065	0.064	0.067
0.5	0.077	0.099	0.087	0.052	0.038	0.045	0.06	0.056	0.054
1	0.078	0.095	0.082	0.049	0.037	0.044	0.062	0.057	0.053
1.5	0.084	0.096	0.084	0.055	0.036	0.045	0.062	0.061	0.055
2	0.083	0.098	0.089	0.055	0.039	0.045	0.063	0.06	0.057
2.5	0.089	0.103	0.095	0.056	0.044	0.048	0.069	0.067	0.063
3	0.093	0.107	0.098	0.064	0.047	0.052	0.073	0.074	0.068
3.5	0.095	0.11	0.099	0.069	0.049	0.057	0.075	0.076	0.073
4	0.103	0.116	0.105	0.077	0.055	0.061	0.082	0.085	0.082
4.5	0.102	0.123	0.108	0.081	0.06	0.067	0.086	0.087	0.084
5	0.113	0.13	0.114	0.092	0.068	0.073	0.096	0.098	0.091
5.5	0.12	0.134	0.121	0.097	0.072	0.077	0.104	0.106	0.1
6	0.127	0.141	0.125	0.106	0.08	0.084	0.114	0.119	0.115
6.5	0.132	0.144	0.132	0.115	0.084	0.089	0.13	0.138	0.133
7	0.14	0.151	0.138	0.125	0.094	0.1	0.156	0.166	0.161
7.5	0.145	0.16	0.148	0.13	0.108	0.118	0.193	0.207	0.2
8	0.156	0.17	0.161	0.144	0.129	0.135	0.238	0.251	0.242
8.5	0.168	0.185	0.173	0.161	0.15	0.158	0.287	0.294	0.29
9	0.182	0.198	0.184	0.182	0.175	0.182	0.352	0.366	0.363
9.5	0.195	0.215	0.2	0.209	0.202	0.215	0.436	0.44	0.432
10	0.206	0.225	0.212	0.225	0.229	0.241	0.491	0.5	0.494
10.5	0.219	0.234	0.223	0.255	0.257	0.271	0.552	0.578	0.555
11	0.233	0.247	0.238	0.295	0.297	0.309	0.649	0.689	0.656
11.5	0.243	0.258	0.249	0.327	0.33	0.336	0.803	0.857	0.815
12	0.257	0.275	0.266	0.357	0.351	0.356	0.912	0.981	0.941
12.5	0.268	0.286	0.275	0.369	0.366	0.37	1.025	1.116	1.055
13	0.278	0.294	0.285	0.379	0.38	0.389	1.163	1.267	1.186
13.5	0.282	0.302	0.295	0.396	0.412	0.417	1.291	1.435	1.337
14	0.294	0.31	0.307	0.448	0.447	0.441	1.475	1.623	1.572
14.5	0.309	0.317	0.319	0.476	0.463	0.463	1.869	2.035	2.006
15	0.321	0.333	0.327	0.514	0.497	0.493	2.256	2.455	2.397
15.5	0.329	0.338	0.333	0.505	0.534	0.531	2.578	2.766	2.778
16	0.329	0.343	0.34	0.555	0.587	0.584	2.939	3.178	3.209
16.5	0.329	0.349	0.346	0.599	0.633	0.637	3.484	3.762	3.746
17	0.329	0.35	0.342	0.632	0.676	0.677	3.997	4.341	4.359
19.975	0.348	0.368	0.365	1.041	1.199	1.146	6.525	7.078	6.98
20.4917	0.351	0.374	0.367	1.142	1.317	1.248	6.935	7.467	7.482
20.9917	0.351	0.377	0.364	1.256	1.441	1.397	7.389	7.97	7.874
21.4917	0.36	0.38	0.373	1.377	1.575	1.539	7.776	8.47	8.287
21.9917	0.357	0.389	0.378	1.49	1.704	1.664	8.045	8.811	8.533
22.4917	0.356	0.393	0.381	1.577	1.844	1.8	8.411	9.334	9.116
22.9917	0.366	0.398	0.387	1.696	1.996	1.945	8.761	9.861	9.514
23.4917	0.368	0.399	0.388	1.76	2.089	2.068	9.08	10.078	9.832
23.9917	0.367	0.398	0.388	1.869	2.188	2.144	9.458	10.492	10.184
24.5083	0.365	0.403	0.391	2.035	2.38	2.318	9.962	11.021	10.72
25.0208	0.363	0.397	0.386	2.138	2.536	2.47	10.257	11.47	11.094
25.5208	0.365	0.393	0.379	2.264	2.656	2.602	10.575	11.793	11.394
26.0208	0.367	0.402	0.385	2.34	2.758	2.736	10.824	12.157	11.713
26.525	0.366	0.387	0.377	2.405	2.845	2.814	11.173	12.559	12.219
27.025	0.377	0.394	0.384	2.512	2.952	2.912	11.431	12.911	12.599
27.5375	0.363	0.388	0.376	2.608	3.081	3.034	11.723	13.229	12.936
28.05	0.376	0.394	0.386	2.709	3.209	3.13	12.088	13.531	13.271
28.575	0.382	0.395	0.387	2.839	3.347	3.309	12.313	13.779	13.602
29.075	0.387	0.399	0.393	2.93	3.48	3.462	12.782	14.178	14.01
29.575	0.393	0.395	0.388	3.036	3.554	3.575	12.881	14.527	14.164
30.075	0.398	0.396	0.396	3.17	3.686	3.702	13.218	14.813	14.562
30.575	0.402	0.402	0.399	3.313	3.863	3.857	13.824	15.124	14.949
31.075	0.41	0.402	0.403	3.397	3.964	3.939	13.986	15.293	15.015
31.575	0.41	0.4	0.407	3.48	4.084	4.08	14.327	15.663	15.582
32.075	0.421	0.408	0.418	3.587	4.216	4.187	14.641	16.081	15.896
32.575	0.423	0.407	0.416	3.68	4.334	4.274	14.981	16.319	16.228
33.075	0.431	0.42	0.429	3.734	4.46	4.371	15.268	16.785	16.326
33.575	0.441	0.42	0.441	3.81	4.502	4.477	15.262	16.767	16.474
34.075	0.447	0.432	0.447	3.876	4.602	4.543	15.701	16.991	16.877
34.575	0.448	0.438	0.456	3.885	4.726	4.65	16.023	17.545	17.099
35.075	0.458	0.444	0.467	4.003	4.752	4.71	16.224	17.888	17.412
35.575	0.465	0.446	0.48	4.07	4.892	4.789	16.588	18.218	17.564
36.075	0.469	0.46	0.483	4.141	4.945	4.891	16.741	18.266	17.74
36.575	0.468	0.463	0.486	4.21	5.025	4.942	17.02	18.801	18.217
37.075	0.47	0.474	0.497	4.218	5.095	5.03	17.23	19.103	18.341
37.575	0.474	0.478	0.507	4.283	5.138	5.069	17.441	19.195	18.446
38.075	0.479	0.483	0.511	4.374	5.292	5.198	17.387	19.489	18.87
38.575	0.479	0.485	0.51	4.373	5.338	5.187	17.745	19.749	18.711
39.075	0.484	0.492	0.525	4.431	5.379	5.236	17.848	19.927	18.929
39.575	0.48	0.496	0.527	4.469	5.525	5.302	17.859	19.801	19.204
40.075	0.485	0.499	0.531	4.546	5.517	5.367	18.198	20.36	19.511
40.575	0.485	0.505	0.527	4.558	5.584	5.401	18.282	20.427	19.466
41.075	0.482	0.5	0.527	4.537	5.623	5.465	18.31	20.53	19.693
41.575	0.488	0.504	0.534	4.608	5.713	5.495	18.658	20.86	19.871
42.075	0.493	0.513	0.534	4.633	5.745	5.538	18.557	20.779	20.002
42.575	0.488	0.502	0.527	4.672	5.796	5.613	18.688	21.249	20.079
43.075	0.493	0.518	0.534	4.731	5.837	5.632	19.035	21.382	20.441
43.575	0.482	0.506	0.534	4.728	5.874	5.713	19.101	21.607	20.424
44.075	0.489	0.511	0.535	4.772	5.919	5.7	19.455	21.623	20.638
44.575	0.486	0.509	0.542	4.83	5.927	5.774	19.398	21.883	20.492
45.075	0.49	0.514	0.536	4.876	5.981	5.795	19.568	21.997	20.899
45.575	0.489	0.513	0.543	4.891	6.027	5.848	19.655	22.276	20.909
46.075	0.489	0.507	0.537	4.991	6.116	5.888	19.957	22.489	21.085
46.575	0.485	0.504	0.533	4.885	6.086	5.878	19.839	22.257	21.145
47.075	0.481	0.503	0.53	5.034	6.133	5.947	19.879	22.824	21.281
47.575	0.482	0.515	0.536	5.057	6.203	5.995	20.002	22.736	21.455
48.075	0.478	0.512	0.534	5.095	6.212	5.991	19.983	22.755	21.328
48.575	0.475	0.507	0.525	5.121	6.275	6.05	20.029	22.74	21.403
49.075	0.474	0.504	0.524	5.184	6.34	6.124	20.264	22.983	21.391
49.575	0.474	0.502	0.517	5.217	6.275	6.197	19.978	22.831	21.593
50.075	0.475	0.507	0.526	5.249	6.351	6.195	19.912	22.791	21.684
50.575	0.468	0.502	0.52	5.224	6.389	6.207	19.838	23.041	21.491
51.075	0.462	0.498	0.524	5.247	6.4	6.239	19.786	22.933	21.412
51.575	0.458	0.494	0.512	5.32	6.456	6.278	19.69	22.568	21.475
52.075	0.456	0.493	0.509	5.364	6.537	6.291	19.718	22.662	21.366
52.575	0.451	0.492	0.507	5.368	6.516	6.305	19.283	22.653	21.448
53.075	0.444	0.483	0.508	5.391	6.574	6.371	19.276	22.583	21.274
53.575	0.432	0.477	0.505	5.425	6.542	6.398	19.089	22.463	21.102
54.075	0.43	0.475	0.496	5.455	6.679	6.493	19.177	22.324	21.106
54.575	0.416	0.467	0.5	5.445	6.602	6.501	18.544	22.364	20.821
55.075	0.414	0.46	0.492	5.434	6.711	6.51	18.227	22.008	20.678
55.575	0.405	0.465	0.488	5.468	6.712	6.558	18.224	21.634	20.596
56.075	0.4	0.454	0.484	5.433	6.76	6.573	17.78	21.328	20.605
56.575	0.394	0.452	0.489	5.445	6.758	6.567	17.303	21.073	20.003
57.075	0.389	0.445	0.487	5.507	6.811	6.636	16.909	20.69	19.833
57.575	0.379	0.439	0.484	5.53	6.78	6.684	16.511	19.959	19.321
58.075	0.38	0.43	0.481	5.554	6.891	6.631	16.523	19.552	19.297
58.575	0.369	0.424	0.479	5.448	6.78	6.618	16.436	18.696	18.463
59.075	0.366	0.418	0.482	5.486	6.834	6.671	16.421	18.384	18.099
59.575	0.362	0.423	0.482	5.51	6.85	6.642	16.294	18.151	17.962
60.075	0.352	0.411	0.47	5.525	6.837	6.667	16.359	18.046	17.867
60.575	0.356	0.409	0.466	5.509	6.899	6.686	16.417	17.919	17.452
61.075	0.352	0.413	0.464	5.46	6.853	6.688	16.217	17.998	17.329
61.575	0.346	0.406	0.461	5.532	6.943	6.738	16.559	18.019	17.32
62.075	0.345	0.399	0.449	5.469	6.889	6.702	16.406	17.875	17.014
62.575	0.344	0.39	0.442	5.434	6.838	6.641	16.323	17.64	16.713
63.075	0.34	0.39	0.441	5.402	6.739	6.649	16.404	17.837	16.922
63.575	0.335	0.39	0.437	5.409	6.802	6.692	16.238	17.632	16.748
64.075	0.336	0.387	0.426	5.439	6.807	6.564	16.21	17.379	16.658
64.575	0.333	0.382	0.42	5.45	6.735	6.553	16.166	17.83	16.637
65.075	0.33	0.385	0.421	5.381	6.713	6.585	16.199	17.54	16.692
65.575	0.326	0.376	0.417	5.356	6.687	6.515	16.315	17.475	16.61
66.075	0.326	0.38	0.41	5.373	6.796	6.558	16.507	17.687	16.688
66.575	0.324	0.37	0.402	5.275	6.72	6.552	16.495	17.968	16.872
67.075	0.318	0.373	0.399	5.308	6.702	6.454	16.426	18.009	16.618
67.575	0.312	0.372	0.397	5.265	6.61	6.465	16.281	17.831	16.661
68.075	0.316	0.362	0.391	5.318	6.659	6.422	16.592	17.592	16.687
68.575	0.308	0.362	0.389	5.283	6.623	6.429	16.513	18.051	16.8
69.075	0.309	0.359	0.387	5.196	6.626	6.404	16.575	17.994	16.755
69.575	0.307	0.357	0.381	5.251	6.598	6.423	16.375	17.645	17.011
70.075	0.307	0.36	0.384	5.177	6.579	6.368	16.377	18.072	16.747
70.575	0.303	0.354	0.381	5.252	6.573	6.335	16.392	18.194	16.671
71.075	0.298	0.353	0.373	5.158	6.543	6.36	16.506	17.908	16.806
71.5958	0.305	0.352	0.38	5.182	6.573	6.313	16.27	17.818	16.483
72.0958	0.295	0.347	0.37	5.147	6.574	6.351	16.12	17.774	16.285
72.5958	0.294	0.343	0.367	5.263	6.515	6.327	16.176	17.648	16.533
73.0958	0.296	0.339	0.362	5.184	6.539	6.308	16.34	17.807	16.334
73.5958	0.287	0.339	0.361	5.182	6.473	6.305	15.984	17.702	16.355
74.0958	0.29	0.341	0.357	5.144	6.498	6.261	15.977	17.603	16.094
74.5958	0.286	0.336	0.357	5.146	6.467	6.234	15.93	17.556	16.208
75.0958	0.288	0.332	0.349	5.113	6.403	6.205	15.848	17.597	16.197
75.5958	0.286	0.333	0.349	5.105	6.451	6.248	16.016	17.568	15.943
76.0958	0.28	0.331	0.344	5.07	6.411	6.251	15.821	17.416	15.97
76.5958	0.278	0.329	0.349	5.197	6.433	6.175	15.909	17.042	15.482
77.1167	0.285	0.335	0.347	5.224	6.574	6.247	15.908	17.23	14.674
77.6167	0.275	0.324	0.338	5.195	6.47	6.192	15.857	16.992	13.488
78.1167	0.269	0.317	0.332	5.169	6.485	6.23	15.872	17.014	12.236
78.6167	0.268	0.315	0.331	5.123	6.521	6.214	15.986	16.952	10.523
79.1167	0.268	0.318	0.329	5.123	6.495	6.162	15.851	16.639	9.338
79.6167	0.264	0.316	0.327	5.195	6.552	6.133	15.933	16.553	6.942
80.1167	0.263	0.306	0.319	5.165	6.494	6.191	15.555	16.525	4.359
80.6167	0.262	0.31	0.318	5.201	6.491	6.154	15.719	16.499	3.022
81.1167	0.256	0.307	0.314	5.153	6.581	6.191	16.004	16.286	2.422
81.6167	0.26	0.305	0.314	5.209	6.559	6.198	15.943	16.296	2.291
82.1167	0.259	0.303	0.312	5.227	6.469	6.194	16.42	16.193	2.082
82.6167	0.256	0.297	0.308	5.213	6.546	6.245	16.535	16.267	1.823
83.1167	0.253	0.298	0.3	5.178	6.459	6.14	16.813	16.194	1.655
83.6167	0.252	0.293	0.303	5.203	6.543	6.254	16.733	16.657	1.498
84.1167	0.253	0.298	0.3	5.2	6.595	6.217	15.999	16.756	1.401
84.6167	0.247	0.295	0.295	5.199	6.551	6.273	14.939	16.88	1.331
85.1167	0.246	0.291	0.291	5.172	6.56	6.243	13.162	16.49	1.192
85.6167	0.245	0.289	0.29	5.179	6.541	6.257	10.744	15.516	1.165
86.1167	0.246	0.291	0.292	5.143	6.57	6.252	7.853	14.303	1.043
86.6167	0.243	0.286	0.287	5.188	6.569	6.203	6.497	13.368	1.008
87.1167	0.24	0.281	0.284	5.215	6.626	6.271	5.234	11.232	0.965
87.6167	0.239	0.285	0.284	5.176	6.683	6.216	4.185	8.578	0.912
88.1167	0.235	0.284	0.277	5.202	6.647	6.228	3.798	6.788	0.886
88.6167	0.237	0.277	0.273	5.127	6.647	6.156	3.052	5.19	0.843
89.1167	0.234	0.274	0.273	5.179	6.676	6.227	2.66	4.035	0.814
89.6375	0.234	0.275	0.278	5.256	6.789	6.299	2.071	3.367	0.809
90.1333	0.231	0.273	0.269	5.189	6.718	6.267	1.886	2.612	0.77
90.6333	0.229	0.271	0.267	5.268	6.756	6.304	1.637	2.055	0.767

## Sheet: Inoculum xylose
time (h)	OKYL049_Replicate 1	OKYL049_Replicate 2	OKYL049_Replicate 3	SZYL002_Replicate 1	SZYL002_Replicate 2	SZYL002_Replicate 3	SZYL004_Replicate 1	SZYL004_Replicate 2	SZYL004_Replicate 3
0	0.112	0.13	0.167	0.101	0.096	0.097	0.086	0.083	0.094
0.520833	0.104	0.12	0.119	0.096	0.085	0.087	0.077	0.073	0.074
1.02083	0.101	0.117	0.111	0.095	0.082	0.083	0.081	0.077	0.076
1.52083	0.101	0.113	0.112	0.099	0.083	0.085	0.084	0.082	0.081
0	0.099	0.112	0.11	0.096	0.082	0.085	0.086	0.08	0.081
0.5	0.099	0.112	0.111	0.098	0.084	0.085	0.095	0.093	0.086
1	0.101	0.115	0.112	0.102	0.088	0.09	0.103	0.099	0.093
1.5	0.096	0.112	0.109	0.099	0.085	0.088	0.106	0.101	0.097
2	0.099	0.114	0.112	0.105	0.088	0.09	0.113	0.11	0.105
2.5	0.095	0.112	0.111	0.102	0.091	0.091	0.121	0.113	0.108
3	0.102	0.115	0.11	0.108	0.095	0.093	0.132	0.119	0.119
3.5	0.098	0.114	0.109	0.111	0.092	0.095	0.136	0.126	0.124
4	0.1	0.11	0.111	0.113	0.096	0.098	0.139	0.13	0.13
4.5	0.096	0.112	0.109	0.113	0.096	0.097	0.146	0.134	0.135
5	0.098	0.11	0.109	0.111	0.095	0.097	0.158	0.143	0.15
5.5	0.097	0.112	0.11	0.114	0.1	0.1	0.169	0.156	0.165
6	0.096	0.111	0.112	0.122	0.103	0.102	0.182	0.169	0.179
6.5	0.095	0.11	0.11	0.121	0.103	0.101	0.193	0.18	0.194
7	0.096	0.113	0.108	0.125	0.104	0.104	0.205	0.19	0.207
7.5	0.092	0.107	0.107	0.126	0.105	0.102	0.218	0.204	0.226
8	0.096	0.114	0.11	0.13	0.11	0.108	0.231	0.215	0.241
8.5	0.095	0.111	0.11	0.128	0.108	0.108	0.25	0.233	0.26
9	0.094	0.11	0.111	0.126	0.108	0.106	0.273	0.258	0.282
9.5	0.094	0.107	0.11	0.13	0.112	0.11	0.29	0.278	0.302
10	0.096	0.107	0.113	0.134	0.114	0.113	0.31	0.301	0.324
10.5	0.091	0.109	0.107	0.135	0.111	0.112	0.325	0.315	0.328
11	0.093	0.109	0.109	0.138	0.114	0.111	0.334	0.33	0.339
11.5	0.095	0.111	0.112	0.137	0.123	0.117	0.353	0.345	0.355
12	0.095	0.107	0.108	0.142	0.117	0.114	0.382	0.368	0.368
12.5	0.097	0.11	0.111	0.139	0.118	0.117	0.406	0.396	0.39
13	0.092	0.108	0.109	0.147	0.117	0.117	0.44	0.426	0.42
13.5	0.093	0.114	0.112	0.143	0.122	0.119	0.478	0.465	0.458
14	0.092	0.109	0.108	0.145	0.127	0.122	0.519	0.508	0.498
14.5	0.093	0.112	0.107	0.147	0.129	0.123	0.549	0.539	0.526
15	0.094	0.108	0.106	0.146	0.129	0.125	0.606	0.573	0.552
15.5	0.094	0.107	0.107	0.16	0.138	0.136
16	0.097	0.109	0.108	0.16	0.138	0.133
16.5	0.09	0.105	0.103	0.165	0.142	0.136
17	0.091	0.111	0.106	0.164	0.142	0.135
19.975	0.096	0.106	0.105	0.17	0.143	0.138	2.03	1.966	1.969
20.4917	0.094	0.108	0.107	0.167	0.147	0.143	2.21	2.187	2.198
20.9917	0.091	0.107	0.108	0.171	0.148	0.144	2.465	2.491	2.501
21.4917	0.092	0.107	0.106	0.173	0.147	0.143	2.693	2.787	2.816
21.9917	0.096	0.111	0.105	0.176	0.151	0.148	3.035	3.146	3.171
22.4917	0.095	0.111	0.107	0.181	0.157	0.152	3.53	3.644	3.673
22.9917	0.093	0.111	0.108	0.18	0.156	0.154	3.87	4.056	4.037
23.4917	0.09	0.111	0.105	0.187	0.16	0.161	4.231	4.46	4.42
23.9917	0.09	0.104	0.105	0.189	0.163	0.162	4.564	4.866	4.815
24.5083	0.091	0.108	0.106	0.191	0.17	0.169	4.9	5.231	5.172
25.0208	0.092	0.108	0.105	0.197	0.172	0.171	5.319	5.672	5.569
25.5208	0.09	0.105	0.104	0.199	0.169	0.17	5.641	6.095	5.942
26.0208	0.094	0.103	0.104	0.199	0.179	0.175	5.956	6.493	6.303
26.525	0.094	0.106	0.103	0.206	0.191	0.191	6.3	6.825	6.647
27.025	0.09	0.105	0.105	0.211	0.195	0.191	6.641	7.253	7.067
27.5375	0.091	0.103	0.102	0.211	0.202	0.202	6.98	7.63	7.394
28.05	0.088	0.107	0.104	0.213	0.206	0.205	7.286	7.914	7.79
28.575	0.089	0.104	0.104	0.22	0.208	0.208	7.64	8.367	8.193
29.075	0.09	0.101	0.101	0.22	0.204	0.208	7.923	8.664	8.476
29.575	0.088	0.103	0.101	0.227	0.214	0.21	8.232	9.002	8.912
30.075	0.089	0.104	0.104	0.22	0.219	0.219	8.602	9.479	9.195
30.575	0.087	0.101	0.1	0.227	0.219	0.219	8.877	9.732	9.491
31.075	0.09	0.104	0.102	0.229	0.226	0.222	9.067	10.13	9.89
31.575	0.085	0.102	0.1	0.229	0.23	0.223	9.253	10.397	10.107
32.075	0.085	0.101	0.1	0.227	0.227	0.224	9.494	10.718	10.546
32.575	0.086	0.098	0.098	0.231	0.232	0.229	9.793	11.141	10.779
33.075	0.088	0.102	0.1	0.251	0.243	0.237	9.976	11.45	11.093
33.575	0.084	0.098	0.1	0.243	0.236	0.244	10.282	11.792	11.319
34.075	0.087	0.098	0.099	0.254	0.244	0.238	10.577	12.12	11.589
34.575	0.086	0.095	0.097	0.255	0.239	0.236	10.828	12.376	11.979
35.075	0.085	0.099	0.098	0.246	0.248	0.251	11.2	12.773	12.221
35.575	0.085	0.097	0.097	0.271	0.247	0.243	11.319	12.897	12.513
36.075	0.085	0.101	0.096	0.252	0.251	0.246	11.605	13.23	12.783
36.575	0.082	0.098	0.095	0.261	0.239	0.252	11.875	13.6	12.91
37.075	0.085	0.096	0.095	0.264	0.254	0.251	12.121	13.559	13.121
37.575	0.083	0.097	0.092	0.262	0.241	0.25	12.183	13.861	13.393
38.075	0.084	0.095	0.096	0.261	0.25	0.244	12.498	14.156	13.682
38.575	0.082	0.096	0.094	0.258	0.253	0.251	12.674	14.272	13.844
39.075	0.084	0.097	0.095	0.257	0.257	0.253	12.967	14.452	14.045
39.575	0.083	0.095	0.096	0.263	0.255	0.248	13.026	14.676	14.21
40.075	0.085	0.094	0.092	0.268	0.259	0.254	13.256	14.843	14.338
40.575	0.085	0.095	0.092	0.267	0.26	0.254	13.362	14.822	14.536
41.075	0.081	0.095	0.095	0.275	0.267	0.268	13.454	15.17	14.637
41.575	0.083	0.098	0.093	0.277	0.264	0.266	13.73	15.425	14.741
42.075	0.08	0.094	0.093	0.281	0.267	0.266	14.02	15.314	14.994
42.575	0.08	0.093	0.09	0.282	0.269	0.27	14.134	15.539	15.126
43.075	0.081	0.094	0.092	0.286	0.273	0.278	14.144	15.768	15.194
43.575	0.079	0.093	0.091	0.29	0.274	0.279	14.195	15.916	15.296
44.075	0.082	0.09	0.092	0.297	0.277	0.278	14.336	16.016	15.499
44.575	0.081	0.093	0.091	0.297	0.275	0.283	14.557	15.911	15.648
45.075	0.08	0.094	0.09	0.299	0.282	0.279	14.537	16.151	15.778
45.575	0.079	0.092	0.088	0.299	0.285	0.29	14.832	16.337	15.972
46.075	0.082	0.093	0.088	0.307	0.29	0.293	14.95	16.582	15.987
46.575	0.079	0.092	0.09	0.315	0.29	0.293	14.948	16.571	16.099
47.075	0.08	0.091	0.088	0.315	0.294	0.301	15.17	16.513	16.15
47.575	0.08	0.091	0.089	0.312	0.298	0.299	15.123	16.771	16.342
48.075	0.08	0.091	0.088	0.317	0.308	0.302	15.283	16.862	16.487
48.575	0.079	0.091	0.09	0.321	0.308	0.312	15.412	17.085	16.555
49.075	0.077	0.092	0.089	0.331	0.307	0.312	15.42	17.165	16.657
49.575	0.076	0.089	0.088	0.329	0.306	0.313	15.496	17.261	16.674
50.075	0.076	0.091	0.087	0.337	0.316	0.321	15.581	17.463	16.832
50.575	0.076	0.09	0.088	0.341	0.32	0.326	15.657	17.363	16.804
51.075	0.076	0.091	0.087	0.344	0.324	0.328	15.669	17.59	17.126
51.575	0.077	0.09	0.087	0.348	0.322	0.334	15.826	17.831	17.329
52.075	0.077	0.088	0.087	0.347	0.332	0.338	15.877	17.716	17.258
52.575	0.076	0.091	0.086	0.352	0.332	0.34	15.865	17.845	17.483
53.075	0.079	0.089	0.086	0.357	0.336	0.341	15.79	18.09	17.452
53.575	0.08	0.088	0.086	0.355	0.337	0.348	15.744	17.926	17.326
54.075	0.076	0.086	0.086	0.365	0.347	0.347	15.85	18.156	17.46
54.575	0.078	0.087	0.087	0.366	0.351	0.354	15.839	18.022	17.407
55.075	0.076	0.087	0.084	0.368	0.351	0.36	15.728	18.046	17.617
55.575	0.076	0.088	0.085	0.378	0.354	0.364	15.576	17.984	17.472
56.075	0.077	0.086	0.087	0.38	0.364	0.366	15.662	18.176	17.603
56.575	0.074	0.087	0.086	0.377	0.362	0.37	15.66	17.948	17.567
57.075	0.074	0.087	0.088	0.387	0.365	0.375	15.437	18.032	17.54
57.575	0.075	0.09	0.086	0.39	0.371	0.378	15.274	17.808	17.443
58.075	0.077	0.084	0.086	0.395	0.373	0.381	15.068	17.483	17.38
58.575	0.077	0.088	0.086	0.394	0.38	0.387	14.931	17.525	17.006
59.075	0.074	0.088	0.084	0.402	0.385	0.391	14.733	17.276	17.111
59.575	0.074	0.085	0.086	0.403	0.392	0.39	14.371	17.036	16.74
60.075	0.076	0.086	0.085	0.407	0.397	0.396	14.051	16.747	16.45
60.575	0.073	0.085	0.087	0.417	0.398	0.401	14.128	16.699	16.223
61.075	0.072	0.088	0.086	0.422	0.4	0.405	13.801	16.439	16.067
61.575	0.073	0.086	0.087	0.416	0.407	0.412	13.945	16.338	16.019
62.075	0.075	0.087	0.085	0.42	0.408	0.407	13.714	16.389	16.035
62.575	0.072	0.086	0.085	0.427	0.413	0.411	13.805	16.133	15.799
63.075	0.072	0.085	0.085	0.433	0.418	0.416	13.712	16.19	15.59
63.575	0.074	0.086	0.085	0.43	0.419	0.418	13.836	16.216	15.601
64.075	0.071	0.084	0.084	0.43	0.423	0.424	13.717	16.232	15.506
64.575	0.073	0.086	0.084	0.434	0.422	0.421	13.778	16.023	15.32
65.075	0.073	0.088	0.085	0.436	0.431	0.431	13.824	15.79	15.206
65.575	0.072	0.085	0.085	0.441	0.432	0.426	13.599	16.026	15.201
66.075	0.074	0.085	0.084	0.443	0.43	0.43	13.67	16.227	15.182
66.575	0.074	0.083	0.085	0.447	0.433	0.432	13.932	16.023	15.464
67.075	0.071	0.086	0.082	0.45	0.439	0.441	13.837	15.846	15.298
67.575	0.075	0.085	0.083	0.453	0.44	0.442	13.783	16.044	15.28
68.075	0.074	0.085	0.084	0.452	0.448	0.443	13.802	15.992	15.254
68.575	0.072	0.082	0.083	0.458	0.444	0.45	13.84	15.998	15.241
69.075	0.071	0.085	0.082	0.459	0.453	0.445	14.011	16.054	15.387
69.575	0.071	0.085	0.083	0.462	0.459	0.459	13.81	15.763	15.147
70.075	0.073	0.084	0.082	0.467	0.463	0.454	13.539	15.824	15.009
70.575	0.073	0.087	0.083	0.473	0.465	0.459	13.827	15.87	15.21
71.075	0.072	0.085	0.086	0.474	0.466	0.463	13.642	15.959	15.108
71.5958	0.072	0.084	0.083	0.476	0.471	0.46	13.682	15.903	15.106
72.0958	0.07	0.087	0.086	0.481	0.469	0.467	13.546	15.762	15.247
72.5958	0.07	0.087	0.084	0.484	0.475	0.465	13.742	15.822	15.26
73.0958	0.07	0.086	0.085	0.48	0.471	0.473	13.522	15.815	15.095
73.5958	0.072	0.087	0.086	0.481	0.483	0.478	13.723	15.983	15.275
74.0958	0.07	0.082	0.087	0.488	0.479	0.474	13.597	15.678	15.189
74.5958	0.071	0.084	0.085	0.483	0.481	0.484	13.439	15.814	15.2
75.0958	0.073	0.084	0.083	0.49	0.494	0.483	13.596	15.926	15.378
75.5958	0.07	0.085	0.083	0.49	0.494	0.487	13.245	15.85	14.988
76.0958	0.071	0.082	0.082	0.487	0.496	0.48	13.511	15.792	15.182
76.5958	0.073	0.083	0.079	0.491	0.494	0.489	13.363	15.753	15.293
77.1167	0.072	0.083	0.082	0.495	0.499	0.49	13.307	15.71	15.094
77.6167	0.071	0.083	0.082	0.493	0.498	0.495	13.303	15.764	15.021
78.1167	0.069	0.085	0.084	0.501	0.5	0.489	13.272	15.736	15.338
78.6167	0.07	0.082	0.082	0.497	0.498	0.5	13.307	15.707	15.467
79.1167	0.07	0.082	0.083	0.498	0.503	0.496	13.328	15.592	15.242
79.6167	0.07	0.085	0.084	0.506	0.498	0.495	13.292	15.801	15.369
80.1167	0.07	0.084	0.083	0.511	0.51	0.503	13.179	15.662	15.187
80.6167	0.069	0.085	0.083	0.508	0.516	0.505	13.107	15.725	15.312
81.1167	0.071	0.082	0.083	0.51	0.51	0.505	12.955	15.635	15.379
81.6167	0.069	0.083	0.083	0.507	0.519	0.5	12.926	15.567	15.21
82.1167	0.073	0.085	0.082	0.514	0.513	0.502	12.865	15.614	15.389
82.6167	0.069	0.082	0.081	0.511	0.519	0.513	12.812	15.489	15.408
83.1167	0.069	0.084	0.08	0.512	0.522	0.516	12.707	15.414	15.276
83.6167	0.071	0.082	0.08	0.519	0.524	0.517	12.64	15.328	15.305
84.1167	0.07	0.083	0.081	0.522	0.526	0.521	12.538	15.404	15.213
84.6167	0.07	0.084	0.082	0.516	0.523	0.526	12.673	15.625	15.187
85.1167	0.068	0.079	0.083	0.516	0.522	0.52	12.591	15.471	15.149
85.6167	0.07	0.084	0.083	0.516	0.529	0.524	12.468	15.484	15.379
86.1167	0.071	0.081	0.083	0.52	0.525	0.525	12.28	15.607	15.278
86.6167	0.068	0.082	0.082	0.519	0.531	0.527	11.913	15.501	15.201
87.1167	0.069	0.082	0.081	0.525	0.533	0.525	11.787	15.477	15.179
87.6167	0.071	0.081	0.081	0.529	0.533	0.533	11.526	15.696	15.005
88.1167	0.068	0.084	0.081	0.528	0.54	0.54	11.447	15.356	14.388
88.6167	0.071	0.081	0.081	0.531	0.533	0.536	10.927	14.788	13.697
89.1167
89.6375
90.1333
90.6333
