# Supplementary material for: Tolerance of Yarrowia lipolytica to inhibitors commonly found in lignocellulosic hydrolysates
Source: BMC Microbiol. 2021 Mar 8;21:77. doi: 10.1186/s12866-021-02126-0 (PMC7938539; doi:10.1186/s12866-021-02126-0)
Supplement: Supplementary file 2 — Additional file 2. [file 12866_2021_2126_MOESM2_ESM.xlsx]

## Sheet: 100 gL glucose
Time	OD600			Glucose (g/L)			Xylose (g/L)			Biomass (g/L)			Lipid content (%)
//	Replicate 1	Replicate 2	Replicate 3	Replicate 1	Replicate 2	Replicate 3	Replicate 1	Replicate 2	Replicate 3	Replicate 1	Replicate 2	Replicate 3	Replicate 1	Replicate 2	Replicate 3
0				100
6	0.278	0.306	0.272	87.39	88.563	84.5604
9	1.168	1.06	1.048	85.8792	85.366	86.7264
12	3.135	3.615	3.09	83.2175	84.2215	84.6235
24	14	14.8	14.3	71.1005	71.7945	71.5015				8	7.6	7.4	8.14	8.95	8.34
30	15.6	18	17
36	18	19	17	63.7675	64.355	63.3015
48	23.084	19.9	21.89	55.1985	55.7375	58.1395				14.2	13	12.9	27.45	28.54	26.35
72	35.577	34.17	34.974	37.5875	37.0425	36.64				17.1	16.3	16.7	37.14	46.81	40.12
98	40	43.6	37.6	18.892	18.4495	18.812					21	20.2		45.29	46.26

## Sheet: 100 gL xylose
Time	OD600			Glucose (g/L)			Xylose (g/L)			Biomass (g/L)			Lipid content (%)
//	Replicate 1	Replicate 2	Replicate 3	Replicate 1	Replicate 2	Replicate 3	Replicate 1	Replicate 2	Replicate 3	Replicate 1	Replicate 2	Replicate 3	Replicate 1	Replicate 2	Replicate 3
0							100
6	0.216	0.18	0.17				95.9592	96.4626	97.0674
9	0.42	0.39	0.35				95.6598	97.0014	97.437
12	0.933	0.87	0.75					97.4376	96.4428
24	3.7	3	2.65				92.2725	92.0095	92.564	2	1.4	2.9	9.62	10.75
30	6.7	6.9	7.3				84.8545	89.539	91.646
36	9.6	10.2	9.1
48	16.517	14.527	12.139				78.102	82.405	79.345	9.7	8.5	8.2	15.15	16.37	17.12
72	27.135	29.547	24.522				63.9835	62.59	64.2065	14	13.6	13.6	30.76		27.33
98	32	32.8	33				51.243	51.2675	50.5315	18.1	18.3	18.5	39.94	37.36	36.38

## Sheet: 50 gL glucose and 50 gL xylose
Time	OD600			Glucose (g/L)			Xylose (g/L)			Biomass (g/L)			Lipid content (%)
//	Replicate 1	Replicate 2	Replicate 3	Replicate 1	Replicate 2	Replicate 3	Replicate 1	Replicate 2	Replicate 3	Replicate 1	Replicate 2	Replicate 3	Replicate 1	Replicate 2	Replicate 3
0				50			50
6	0.28	0.246	0.254	42.9597	43.1241	43.6626	49.1277	49.4766	50.4441
9	1.012	1.072	1.14	42.1132	42.2276	42.5672	48.8776	49.0496	49.5396
12	3.9	2.91	3.3	40.2669	40.6929	40.479	48.9174	49.2789	49.4322
24	11.7	9.8	11	28.8411	29.0736	28.7307	49.6293	49.9629	49.9464	7	6.9	7.1	6.94	7.95	9.44
30	15.6	16.5	15.3
36	19.9	18.6	17.8	20.517	20.7645	21.0273	49.2561	49.6776	51.3978
48	22.288	21.691	19.9	13.5525	13.752	13.1493	49.5678	50.2446	49.3281	12.4	12.7	12.8	27.62	28.3	29.3
72	34.17	30.753	27.537	1.2189	1.314	1.0839	44.0103	44.6934	43.9863	15.8	15.9	14.9	39.06	40.86	44.89
98	48.2	40.2	45.6	0	0	0	37.0779	39.0834	33.5007	19.9	19.3	19.8	45.11	44.41	43.23
